# Supplementary material for: Trophic niche differentiation and utilisation of food resources in Collembola is altered by rainforest conversion to plantation systems
Source: PeerJ. 2021 Mar 2;9:e10971. doi: 10.7717/peerj.10971 (PMC7934680; doi:10.7717/peerj.10971)
Supplement: Supplemental Information 3 [file peerj-09-10971-s003.xlsx]

## Sheet: Sheet1
Land-use System	Plot	Family	Species	Dry Weight	Number	d13C	d13Cbase	D13C	C-content%	d15N	d15Nbase	N-content%	D15N	Lifeform	Pigmentation	Ocelli	Antennae	Furca	Abdomen	Scales	PAO	Mouthparts	Empodial.appendage	SizeClass
Oil palm	BO4b	Entomobryidae	Acrocyrtus sp.1	0.019	3	-28.108	-33.2153	5.10726	65.2945	0.566895	-1.10491	4.33896	1.6718	atmobiotic	Absent	>=6+6	Normal, 4 segments	Whip-shaped	Abdomen IV elongated	Scales smooth	PAO absent	Chewing	Present	Medium size
Rainforest	BF1b	Entomobryidae	Acrocyrtus sp.1	0.012	9	-27.5853	-32.1422	4.55687	56.5906	3.70889	-0.687409	5.57751	4.3963	atmobiotic	Absent	>=6+6	Normal, 4 segments	Whip-shaped	Abdomen IV elongated	Scales smooth	PAO absent	Chewing	Present	Medium size
Rubber	BR2b	Entomobryidae	Acrocyrtus sp.1	0.016	5	-27.2134	-29.9372	2.72374	42.684	3.31961	-2.09691	4.7893	5.41652	atmobiotic	Absent	>=6+6	Normal, 4 segments	Whip-shaped	Abdomen IV elongated	Scales smooth	PAO absent	Chewing	Present	Medium size
Rubber	BR3b	Entomobryidae	Acrocyrtus sp.1	0.008	2	-27.1917	-29.5816	2.38991	68.005	11.4696	-1.50491	4.50493	12.9745	atmobiotic	Absent	>=6+6	Normal, 4 segments	Whip-shaped	Abdomen IV elongated	Scales smooth	PAO absent	Chewing	Present	Medium size
Rubber	HR3b	Entomobryidae	Acrocyrtus sp.1	0.01	1	-27.9018	-30.064	2.16229	57.3821	9.69661	1.53209	1.84899	8.16452	atmobiotic	Absent	>=6+6	Normal, 4 segments	Whip-shaped	Abdomen IV elongated	Scales smooth	PAO absent	Chewing	Present	Medium size
Jungle rubber	BJ2b	Entomobryidae	Acrocyrtus sp.3	1.268	2	-24.8863	-29.6834	4.79711	10.1577	2.99161	-3.09891	3.01315	6.09052	atmobiotic	Pattern	>=6+6	Normal, 4 segments	Whip-shaped	Abdomen IV elongated	Scales smooth	PAO absent	Chewing	Present	Large size
Jungle rubber	HJ1b	Entomobryidae	Acrocyrtus sp.3	0.061	5	-25.6788	-30.3027	4.6239	37.2212	3.62561	0.428091	8.00384	3.19752	atmobiotic	Pattern	>=6+6	Normal, 4 segments	Whip-shaped	Abdomen IV elongated	Scales smooth	PAO absent	Chewing	Present	Large size
Oil palm	HO1b	Entomobryidae	Acrocyrtus sp.3	0.017	2	-28.1391	-28.4487	0.309607	62.9698	3.27889	1.97209	2.17827	1.3068	atmobiotic	Pattern	>=6+6	Normal, 4 segments	Whip-shaped	Abdomen IV elongated	Scales smooth	PAO absent	Chewing	Present	Large size
Rainforest	BF1b	Entomobryidae	Acrocyrtus sp.3	0.047	4	-26.7635	-32.1422	5.37866	55.4407	8.29489	-0.687409	3.81976	8.9823	atmobiotic	Pattern	>=6+6	Normal, 4 segments	Whip-shaped	Abdomen IV elongated	Scales smooth	PAO absent	Chewing	Present	Large size
Rainforest	BF3b	Entomobryidae	Acrocyrtus sp.3	0.03	17	-27.5605	-32.1422	4.58171	56.199	5.11089	-0.687409	2.85234	5.7983	atmobiotic	Pattern	>=6+6	Normal, 4 segments	Whip-shaped	Abdomen IV elongated	Scales smooth	PAO absent	Chewing	Present	Large size
Jungle rubber	BJ5b	Entomobryidae	Alloscopus tetracanthus	0.011	1	-26.8425	-30.9594	4.11688	52.0755	4.03005	-2.12591	8.89298	6.15596	hemiedaphic	Absent	Absent	Antennae I and/or II subdivided	Whip-shaped	Not modified	Scales smooth	PAO simple	Chewing	Present	Large size
Oil palm	BO3b	Entomobryidae	Alloscopus tetracanthus	0.062	20	-27.3742	-28.4809	1.1067	47.7139	5.24089	0.876091	8.79678	4.3648	hemiedaphic	Absent	Absent	Antennae I and/or II subdivided	Whip-shaped	Not modified	Scales smooth	PAO simple	Chewing	Present	Large size
Oil palm	HO1b	Entomobryidae	Alloscopus tetracanthus	0.05	17	-27.4394	-28.4487	1.00927	49.8334	5.92489	1.97209	6.93883	3.9528	hemiedaphic	Absent	Absent	Antennae I and/or II subdivided	Whip-shaped	Not modified	Scales smooth	PAO simple	Chewing	Present	Large size
Rainforest	HF1b	Entomobryidae	Alloscopus tetracanthus	0.026	4	-27.9134	-30.7821	2.86869	56.0396	4.23189	0.202091	1.20769	4.0298	hemiedaphic	Absent	Absent	Antennae I and/or II subdivided	Whip-shaped	Not modified	Scales smooth	PAO simple	Chewing	Present	Large size
Rubber	BR1b	Entomobryidae	Alloscopus tetracanthus	0.011	6	-26.4074	-30.5444	4.13701	65.8301	4.03361	-0.679909	11.2776	4.71352	hemiedaphic	Absent	Absent	Antennae I and/or II subdivided	Whip-shaped	Not modified	Scales smooth	PAO simple	Chewing	Present	Large size
Rubber	HR1b	Entomobryidae	Alloscopus tetracanthus	0.014	15	-25.9791	-29.2332	3.25405	53.3533	6.05861	0.621091	6.88987	5.43752	hemiedaphic	Absent	Absent	Antennae I and/or II subdivided	Whip-shaped	Not modified	Scales smooth	PAO simple	Chewing	Present	Large size
Rubber	HR2b	Entomobryidae	Alloscopus tetracanthus	0.011	8	-26.9389	-29.6179	2.679	53.4164	3.48261	-1.35591	5.4076	4.83852	hemiedaphic	Absent	Absent	Antennae I and/or II subdivided	Whip-shaped	Not modified	Scales smooth	PAO simple	Chewing	Present	Large size
Rubber	HR3b	Entomobryidae	Alloscopus tetracanthus	0.017	7	-26.0514	-30.064	4.01267	51.6205	5.02661	1.53209	6.6748	3.49452	hemiedaphic	Absent	Absent	Antennae I and/or II subdivided	Whip-shaped	Not modified	Scales smooth	PAO simple	Chewing	Present	Large size
Rubber	HR4b	Entomobryidae	Alloscopus tetracanthus	0.008	9	-27.4374	-29.6384	2.20102	64.2164	5.90261	0.265758	5.14095	5.63685	hemiedaphic	Absent	Absent	Antennae I and/or II subdivided	Whip-shaped	Not modified	Scales smooth	PAO simple	Chewing	Present	Large size
Jungle rubber	BJ2b	Entomobryidae	Ascocyrtus cinctus	0.021	14	-27.6107	-29.6834	2.07263	53.7836	0.591611	-3.09891	7.87195	3.69052	atmobiotic	Pattern	>=6+6	Normal, 4 segments	Whip-shaped	Abdomen IV elongated	Scales smooth	PAO absent	Chewing	Present	Medium size
Jungle rubber	BJ3b	Entomobryidae	Ascocyrtus cinctus	0.014	8	-26.9337	-29.9815	3.04773	59.9402	2.75061	-2.48791	7.81783	5.23852	atmobiotic	Pattern	>=6+6	Normal, 4 segments	Whip-shaped	Abdomen IV elongated	Scales smooth	PAO absent	Chewing	Present	Medium size
Jungle rubber	BJ5b	Entomobryidae	Ascocyrtus cinctus	0.008	3	-26.716	-30.9594	4.24337	73.9879	9.74961	-2.12591	6.76596	11.8755	atmobiotic	Pattern	>=6+6	Normal, 4 segments	Whip-shaped	Abdomen IV elongated	Scales smooth	PAO absent	Chewing	Present	Medium size
Jungle rubber	HJ1b	Entomobryidae	Ascocyrtus cinctus	0.018	3	-26.8729	-30.3027	3.42988	63.9289	2.60061	0.428091	3.97434	2.17252	atmobiotic	Pattern	>=6+6	Normal, 4 segments	Whip-shaped	Abdomen IV elongated	Scales smooth	PAO absent	Chewing	Present	Medium size
Jungle rubber	HJ2b	Entomobryidae	Ascocyrtus cinctus	0.01	3	-28.0101	-30.9372	2.92706	52.5675	2.06905	1.15409	2.75825	0.914957	atmobiotic	Pattern	>=6+6	Normal, 4 segments	Whip-shaped	Abdomen IV elongated	Scales smooth	PAO absent	Chewing	Present	Medium size
Jungle rubber	HJ3b	Entomobryidae	Ascocyrtus cinctus	0.013	4	-27.1278	-29.8546	2.72682	54.0119	2.55161	-0.187909	4.58574	2.73952	atmobiotic	Pattern	>=6+6	Normal, 4 segments	Whip-shaped	Abdomen IV elongated	Scales smooth	PAO absent	Chewing	Present	Medium size
Oil palm	BO4b	Entomobryidae	Ascocyrtus cinctus	0.016	6	-27.0369	-33.2153	6.17832	59.1016	0.595611	-1.10491	2.87194	1.70052	atmobiotic	Pattern	>=6+6	Normal, 4 segments	Whip-shaped	Abdomen IV elongated	Scales smooth	PAO absent	Chewing	Present	Medium size
Rainforest	BF4b	Entomobryidae	Ascocyrtus cinctus	0.033	4	-27.233	-32.0349	4.80192	59.1645	1.77961	-0.703909	1.46957	2.48352	atmobiotic	Pattern	>=6+6	Normal, 4 segments	Whip-shaped	Abdomen IV elongated	Scales smooth	PAO absent	Chewing	Present	Medium size
Rubber	BR1b	Entomobryidae	Ascocyrtus cinctus	0.037	24	-26.7831	-30.5444	3.76137	49.0259	2.87561	-0.679909	8.50169	3.55552	atmobiotic	Pattern	>=6+6	Normal, 4 segments	Whip-shaped	Abdomen IV elongated	Scales smooth	PAO absent	Chewing	Present	Medium size
Rubber	BR3b	Entomobryidae	Ascocyrtus cinctus	0.026	18	-27.1897	-29.5816	2.39197	50.8217	3.02761	-1.50491	7.56399	4.53252	atmobiotic	Pattern	>=6+6	Normal, 4 segments	Whip-shaped	Abdomen IV elongated	Scales smooth	PAO absent	Chewing	Present	Medium size
Rubber	HR1b	Entomobryidae	Ascocyrtus cinctus	0.061	26	-26.0049	-29.2332	3.22825	47.2079	3.05861	0.621091	7.54235	2.43752	atmobiotic	Pattern	>=6+6	Normal, 4 segments	Whip-shaped	Abdomen IV elongated	Scales smooth	PAO absent	Chewing	Present	Medium size
Rubber	HR2b	Entomobryidae	Ascocyrtus cinctus	0.021	27	-27.4064	-29.6179	2.21151	53.7601	4.15761	-1.35591	5.8498	5.51352	atmobiotic	Pattern	>=6+6	Normal, 4 segments	Whip-shaped	Abdomen IV elongated	Scales smooth	PAO absent	Chewing	Present	Medium size
Rubber	HR4b	Entomobryidae	Ascocyrtus cinctus	0.008	2	-27.393	-29.6384	2.2454	67.3282	3.53961	0.265758	5.5263	3.27385	atmobiotic	Pattern	>=6+6	Normal, 4 segments	Whip-shaped	Abdomen IV elongated	Scales smooth	PAO absent	Chewing	Present	Medium size
Jungle rubber	BJ2b	Isotomidae	Folsomides centralis	0.017	32	-27.2506	-29.6834	2.4328	49.8077	2.86261	-3.09891	7.39175	5.96152	epedaphic	Diffuse	>=6+6	Normal, 4 segments	Straight	Not modified	Absent	PAO simple	Chewing	Present	Small size
Jungle rubber	BJ3b	Isotomidae	Folsomides centralis	0.027	40	-27.1465	-29.9815	2.83498	44.818	6.00989	-2.48791	5.59728	8.4978	epedaphic	Diffuse	>=6+6	Normal, 4 segments	Straight	Not modified	Absent	PAO simple	Chewing	Present	Small size
Jungle rubber	BJ4b	Isotomidae	Folsomides centralis	0.019	47	-26.4365	-30.343	3.90654	50.6568	7.59789	-1.50791	8.3031	9.1058	epedaphic	Diffuse	>=6+6	Normal, 4 segments	Straight	Not modified	Absent	PAO simple	Chewing	Present	Small size
Jungle rubber	BJ5b	Isotomidae	Folsomides centralis	0.009	15	-27.8865	-30.9594	3.07285	46.0009	3.88689	-2.12591	2.51588	6.0128	epedaphic	Diffuse	>=6+6	Normal, 4 segments	Straight	Not modified	Absent	PAO simple	Chewing	Present	Small size
Jungle rubber	HJ1b	Isotomidae	Folsomides centralis	0.035	40	-26.587	-30.3027	3.71574	38.3898	2.29061	0.428091	5.56911	1.86252	epedaphic	Diffuse	>=6+6	Normal, 4 segments	Straight	Not modified	Absent	PAO simple	Chewing	Present	Small size
Jungle rubber	HJ2b	Isotomidae	Folsomides centralis	0.009	14	-27.7621	-30.9372	3.1751	66.7663	1.17605	1.15409	6.06107	0.0219567	epedaphic	Diffuse	>=6+6	Normal, 4 segments	Straight	Not modified	Absent	PAO simple	Chewing	Present	Small size
Jungle rubber	HJ4b	Isotomidae	Folsomides centralis	0.002	12	-26.7143	-29.8576	3.14333	162.584	4.88305	-1.15291	11.7678	6.03596	epedaphic	Diffuse	>=6+6	Normal, 4 segments	Straight	Not modified	Absent	PAO simple	Chewing	Present	Small size
Oil palm	BO2b	Isotomidae	Folsomides centralis	0.021	9	-27.547	-30.1688	2.62175	63.0973	5.14389	-0.0129091	2.34116	5.1568	epedaphic	Diffuse	>=6+6	Normal, 4 segments	Straight	Not modified	Absent	PAO simple	Chewing	Present	Small size
Oil palm	BO3b	Isotomidae	Folsomides centralis	0.023	33	-27.7633	-28.4809	0.717539	66.5363	5.35789	0.876091	4.41126	4.4818	epedaphic	Diffuse	>=6+6	Normal, 4 segments	Straight	Not modified	Absent	PAO simple	Chewing	Present	Small size
Oil palm	BO5b	Isotomidae	Folsomides centralis	0.055	40	-27.192	-30.912	3.72	49.4107	4.94689	0.952091	3.32093	3.9948	epedaphic	Diffuse	>=6+6	Normal, 4 segments	Straight	Not modified	Absent	PAO simple	Chewing	Present	Small size
Oil palm	HO1b	Isotomidae	Folsomides centralis	0.032	30	-27.2831	-28.4487	1.16555	60.5139	4.86089	1.97209	5.28161	2.8888	epedaphic	Diffuse	>=6+6	Normal, 4 segments	Straight	Not modified	Absent	PAO simple	Chewing	Present	Small size
Oil palm	HO2b	Isotomidae	Folsomides centralis	0.021	23	-26.6691	-30.4629	3.79379	43.6735	1.42005	0.0450909	6.12916	1.37496	epedaphic	Diffuse	>=6+6	Normal, 4 segments	Straight	Not modified	Absent	PAO simple	Chewing	Present	Small size
Rainforest	BF2b	Isotomidae	Folsomides centralis	0.023	21	-28.0066	-32.2495	4.24288	55.6724	4.76389	-0.670909	3.43219	5.4348	epedaphic	Diffuse	>=6+6	Normal, 4 segments	Straight	Not modified	Absent	PAO simple	Chewing	Present	Small size
Rubber	BR1b	Isotomidae	Folsomides centralis	0.005	16	-26.6081	-30.5444	3.93633	85.0014	0.0550476	-0.679909	10.3949	0.734957	epedaphic	Diffuse	>=6+6	Normal, 4 segments	Straight	Not modified	Absent	PAO simple	Chewing	Present	Small size
Rubber	BR2b	Isotomidae	Folsomides centralis	0.008	14	-27.7356	-29.9372	2.20155	67.6594	7.15561	-2.09691	4.62208	9.25252	epedaphic	Diffuse	>=6+6	Normal, 4 segments	Straight	Not modified	Absent	PAO simple	Chewing	Present	Small size
Rubber	BR3b	Isotomidae	Folsomides centralis	0.002	11	-26.2487	-29.5816	3.33298	169.669	3.40105	-1.50491	21.8202	4.90596	epedaphic	Diffuse	>=6+6	Normal, 4 segments	Straight	Not modified	Absent	PAO simple	Chewing	Present	Small size
Rubber	HR1b	Isotomidae	Folsomides centralis	0.019	40	-25.7077	-29.2332	3.52547	50.2551	3.18761	0.621091	7.01561	2.56652	epedaphic	Diffuse	>=6+6	Normal, 4 segments	Straight	Not modified	Absent	PAO simple	Chewing	Present	Small size
Rubber	HR2b	Isotomidae	Folsomides centralis	0.018	22	-27.5908	-29.6179	2.02711	44.9935	3.91805	-1.35591	3.99087	5.27396	epedaphic	Diffuse	>=6+6	Normal, 4 segments	Straight	Not modified	Absent	PAO simple	Chewing	Present	Small size
Jungle rubber	BJ4b	Isotomidae	Folsomides parvulus	0.026	16	-27.251	-30.343	3.09199	44.5166	2.11689	-1.50791	4.87896	3.6248	hemiedaphic	Absent	2+2	Normal, 4 segments	Straight	Not modified	Absent	PAO simple	Chewing	Present	Small size
Jungle rubber	HJ1b	Isotomidae	Folsomides parvulus	0.051	46	-26.5921	-30.3027	3.71058	41.4173	2.65661	0.428091	5.64253	2.22852	hemiedaphic	Absent	2+2	Normal, 4 segments	Straight	Not modified	Absent	PAO simple	Chewing	Present	Small size
Oil palm	HO4b	Isotomidae	Folsomides parvulus	0.008	6	-25.9418	-29.8435	3.90172	102.686	5.33005	0.147091	11.9217	5.18296	hemiedaphic	Absent	2+2	Normal, 4 segments	Straight	Not modified	Absent	PAO simple	Chewing	Present	Small size
Rainforest	BF1b	Isotomidae	Folsomides parvulus	0.02	16	-27.5977	-32.1422	4.54445	60.7052	3.60489	-0.687409	4.12835	4.2923	hemiedaphic	Absent	2+2	Normal, 4 segments	Straight	Not modified	Absent	PAO simple	Chewing	Present	Small size
Rubber	HR3b	Isotomidae	Folsomides parvulus	0.014	14	-26.7248	-30.064	3.33928	42.8974	4.40105	1.53209	3.16098	2.86896	hemiedaphic	Absent	2+2	Normal, 4 segments	Straight	Not modified	Absent	PAO simple	Chewing	Present	Small size
Oil palm	BO4b	Isotomidae	Isotomiella cf.minor	0.029	17	-27.6598	-33.2153	5.55542	58.8658	3.60389	-1.10491	3.21821	4.7088	eudaphic	Absent	Absent	Normal, 4 segments	Whip-shaped	Abdomen IV to VI or V to VI fused	Absent	PAO absent	Chewing	Present	Small size
Oil palm	HO1b	Isotomidae	Isotomiella cf.minor	0.025	30	-27.6919	-28.4487	0.756727	55.5454	5.48489	1.97209	4.77395	3.5128	eudaphic	Absent	Absent	Normal, 4 segments	Whip-shaped	Abdomen IV to VI or V to VI fused	Absent	PAO absent	Chewing	Present	Small size
Oil palm	HO2b	Isotomidae	Isotomiella cf.minor	0.031	23	-27.8555	-30.4629	2.6074	53.6579	2.82189	0.0450909	3.975	2.7768	eudaphic	Absent	Absent	Normal, 4 segments	Whip-shaped	Abdomen IV to VI or V to VI fused	Absent	PAO absent	Chewing	Present	Small size
Oil palm	HO3b	Isotomidae	Isotomiella cf.minor	0.014	22	-27.6857	-29.6632	1.9775	72.8419	4.56889	1.07709	6.27318	3.4918	eudaphic	Absent	Absent	Normal, 4 segments	Whip-shaped	Abdomen IV to VI or V to VI fused	Absent	PAO absent	Chewing	Present	Small size
Rainforest	BF1b	Isotomidae	Isotomiella cf.minor	0.019	17	-27.7447	-32.1422	4.39748	62.9428	5.50789	-0.687409	3.06167	6.1953	eudaphic	Absent	Absent	Normal, 4 segments	Whip-shaped	Abdomen IV to VI or V to VI fused	Absent	PAO absent	Chewing	Present	Small size
Rainforest	BF2b	Isotomidae	Isotomiella cf.minor	0.013	13	-28.1194	-32.2495	4.13007	75.6411	5.76389	-0.670909	2.44449	6.4348	eudaphic	Absent	Absent	Normal, 4 segments	Whip-shaped	Abdomen IV to VI or V to VI fused	Absent	PAO absent	Chewing	Present	Small size
Rainforest	BF4b	Isotomidae	Isotomiella cf.minor	0.037	47	-27.2127	-32.0349	4.82222	62.3856	11.0609	-0.703909	4.32471	11.7648	eudaphic	Absent	Absent	Normal, 4 segments	Whip-shaped	Abdomen IV to VI or V to VI fused	Absent	PAO absent	Chewing	Present	Small size
Rainforest	HF1b	Isotomidae	Isotomiella cf.minor	0.055	38	-28.107	-30.7821	2.67514	57.8396	3.45089	0.202091	2.03575	3.2488	eudaphic	Absent	Absent	Normal, 4 segments	Whip-shaped	Abdomen IV to VI or V to VI fused	Absent	PAO absent	Chewing	Present	Small size
Rainforest	HF2b	Isotomidae	Isotomiella cf.minor	0.034	10	-27.8441	-31.5546	3.71048	50.6422	3.21889	-0.660909	1.83974	3.8798	eudaphic	Absent	Absent	Normal, 4 segments	Whip-shaped	Abdomen IV to VI or V to VI fused	Absent	PAO absent	Chewing	Present	Small size
Jungle rubber	HJ2b	Isotomidae	Isotomiella nummulifer	0.018	28	-27.7212	-30.9372	3.21605	61.6612	1.53861	1.15409	5.35857	0.38452	eudaphic	Absent	Absent	Normal, 4 segments	Whip-shaped	Abdomen IV to VI or V to VI fused	Absent	PAO absent	Chewing	Present	Small size
Rubber	BR1b	Isotomidae	Isotomiella nummulifer	0.014	29	-26.5529	-30.5444	3.9915	49.6778	5.45661	-0.679909	7.39689	6.13652	eudaphic	Absent	Absent	Normal, 4 segments	Whip-shaped	Abdomen IV to VI or V to VI fused	Absent	PAO absent	Chewing	Present	Small size
Rubber	HR1b	Isotomidae	Isotomiella nummulifer	0.029	38	-26.5385	-29.2332	2.69471	51.9416	3.58261	0.621091	6.63827	2.96152	eudaphic	Absent	Absent	Normal, 4 segments	Whip-shaped	Abdomen IV to VI or V to VI fused	Absent	PAO absent	Chewing	Present	Small size
Jungle rubber	BJ2b	Entomobryidae	Pseudosinella sp.1	0.012	4	-27.5375	-29.6834	2.1459	46.4322	7.53561	-3.09891	3.61716	10.6345	eudaphic	Absent	Absent	Normal, 4 segments	Whip-shaped	Abdomen IV elongated	Scales smooth	PAO absent	Chewing	Present	Medium size
Jungle rubber	BJ5b	Entomobryidae	Pseudosinella sp.1	0.028	20	-27.5439	-30.9594	3.41543	38.455	6.21989	-2.12591	3.27059	8.3458	eudaphic	Absent	Absent	Normal, 4 segments	Whip-shaped	Abdomen IV elongated	Scales smooth	PAO absent	Chewing	Present	Medium size
Jungle rubber	HJ2b	Entomobryidae	Pseudosinella sp.1	0.015	11	-27.8017	-30.9372	3.13555	62.4146	2.28661	1.15409	4.26008	1.13252	eudaphic	Absent	Absent	Normal, 4 segments	Whip-shaped	Abdomen IV elongated	Scales smooth	PAO absent	Chewing	Present	Medium size
Jungle rubber	HJ3b	Entomobryidae	Pseudosinella sp.1	0.013	4	-27.1143	-29.8546	2.74023	44.3647	5.34361	-0.187909	3.65835	5.53152	eudaphic	Absent	Absent	Normal, 4 segments	Whip-shaped	Abdomen IV elongated	Scales smooth	PAO absent	Chewing	Present	Medium size
Jungle rubber	HJ4b	Entomobryidae	Pseudosinella sp.1	0.005	3	-26.7913	-29.8576	3.06627	67.2531	10.0976	-1.15291	5.94856	11.2505	eudaphic	Absent	Absent	Normal, 4 segments	Whip-shaped	Abdomen IV elongated	Scales smooth	PAO absent	Chewing	Present	Medium size
Oil palm	BO2b	Entomobryidae	Pseudosinella sp.1	0.029	30	-26.0142	-30.1688	4.15459	60.1768	7.04389	-0.0129091	6.52271	7.0568	eudaphic	Absent	Absent	Normal, 4 segments	Whip-shaped	Abdomen IV elongated	Scales smooth	PAO absent	Chewing	Present	Medium size
Oil palm	BO3b	Entomobryidae	Pseudosinella sp.1	0.057	35	-27.3618	-28.4809	1.11912	57.0403	6.99989	0.876091	3.64563	6.1238	eudaphic	Absent	Absent	Normal, 4 segments	Whip-shaped	Abdomen IV elongated	Scales smooth	PAO absent	Chewing	Present	Medium size
Oil palm	BO4b	Entomobryidae	Pseudosinella sp.1	0.017	11	-27.1237	-33.2153	6.09155	63.4573	5.70789	-1.10491	5.19551	6.8128	eudaphic	Absent	Absent	Normal, 4 segments	Whip-shaped	Abdomen IV elongated	Scales smooth	PAO absent	Chewing	Present	Medium size
Oil palm	BO5b	Entomobryidae	Pseudosinella sp.1	0.05	24	-26.7842	-30.912	4.12779	47.8443	6.77189	0.952091	4.61148	5.8198	eudaphic	Absent	Absent	Normal, 4 segments	Whip-shaped	Abdomen IV elongated	Scales smooth	PAO absent	Chewing	Present	Medium size
Oil palm	BO5b	Entomobryidae	Pseudosinella sp.1	0.134	30	-26.8782	-30.912	4.03381	54.433	6.25305	0.952091	1.23502	5.30096	eudaphic	Absent	Absent	Normal, 4 segments	Whip-shaped	Abdomen IV elongated	Scales smooth	PAO absent	Chewing	Present	Medium size
Oil palm	HO1b	Entomobryidae	Pseudosinella sp.1	0.064	44	-26.9271	-28.4487	1.52159	47.0875	6.56389	1.97209	8.34799	4.5918	eudaphic	Absent	Absent	Normal, 4 segments	Whip-shaped	Abdomen IV elongated	Scales smooth	PAO absent	Chewing	Present	Medium size
Oil palm	HO2b	Entomobryidae	Pseudosinella sp.1	0.02	12	-27.9072	-30.4629	2.55565	59.7356	3.83489	0.0450909	3.81555	3.7898	eudaphic	Absent	Absent	Normal, 4 segments	Whip-shaped	Abdomen IV elongated	Scales smooth	PAO absent	Chewing	Present	Medium size
Oil palm	HO2b	Entomobryidae	Pseudosinella sp.1	0.012	10	-27.8451	-30.4629	2.61772	62.1933	5.26305	0.0450909	4.29053	5.21796	eudaphic	Absent	Absent	Normal, 4 segments	Whip-shaped	Abdomen IV elongated	Scales smooth	PAO absent	Chewing	Present	Medium size
Oil palm	HO4b	Entomobryidae	Pseudosinella sp.1	0.047	40	-26.4137	-29.8435	3.42982	32.4291	4.88205	0.147091	6.37476	4.73496	eudaphic	Absent	Absent	Normal, 4 segments	Whip-shaped	Abdomen IV elongated	Scales smooth	PAO absent	Chewing	Present	Medium size
Rainforest	BF1b	Entomobryidae	Pseudosinella sp.1	0.008	8	-27.6578	-32.1422	4.48442	73.6798	7.22989	-0.687409	2.7213	7.9173	eudaphic	Absent	Absent	Normal, 4 segments	Whip-shaped	Abdomen IV elongated	Scales smooth	PAO absent	Chewing	Present	Medium size
Rainforest	BF2b	Entomobryidae	Pseudosinella sp.1	0.021	5	-27.7613	-32.2495	4.48818	59.4628	14.9039	-0.670909	0.816171	15.5748	eudaphic	Absent	Absent	Normal, 4 segments	Whip-shaped	Abdomen IV elongated	Scales smooth	PAO absent	Chewing	Present	Medium size
Rainforest	BF4b	Entomobryidae	Pseudosinella sp.1	0.038	43	-27.0326	-32.0349	5.00231	51.1188	13.3829	-0.703909	6.36112	14.0868	eudaphic	Absent	Absent	Normal, 4 segments	Whip-shaped	Abdomen IV elongated	Scales smooth	PAO absent	Chewing	Present	Medium size
Rainforest	HF1b	Entomobryidae	Pseudosinella sp.1	0.055	30	-27.4549	-30.7821	3.32719	49.7891	3.97689	0.202091	4.90654	3.7748	eudaphic	Absent	Absent	Normal, 4 segments	Whip-shaped	Abdomen IV elongated	Scales smooth	PAO absent	Chewing	Present	Medium size
Rainforest	HF3b	Entomobryidae	Pseudosinella sp.1	0.068	45	-26.4323	-30.8969	4.46458	50.5696	5.09489	0.644091	7.66727	4.4508	eudaphic	Absent	Absent	Normal, 4 segments	Whip-shaped	Abdomen IV elongated	Scales smooth	PAO absent	Chewing	Present	Medium size
Rainforest	HF4b	Entomobryidae	Pseudosinella sp.1	0.062	23	-27.4518	-30.5505	3.09866	57.0026	6.37289	0.553091	2.93188	5.8198	eudaphic	Absent	Absent	Normal, 4 segments	Whip-shaped	Abdomen IV elongated	Scales smooth	PAO absent	Chewing	Present	Medium size
Rubber	BR1b	Entomobryidae	Pseudosinella sp.1	0.008	8	-27.6892	-30.5444	2.85527	73.3145	2.56861	-0.679909	6.397	3.24852	eudaphic	Absent	Absent	Normal, 4 segments	Whip-shaped	Abdomen IV elongated	Scales smooth	PAO absent	Chewing	Present	Medium size
Rubber	BR2b	Entomobryidae	Pseudosinella sp.1	0.017	14	-26.588	-29.9372	3.34913	49.1197	8.14061	-2.09691	7.75462	10.2375	eudaphic	Absent	Absent	Normal, 4 segments	Whip-shaped	Abdomen IV elongated	Scales smooth	PAO absent	Chewing	Present	Medium size
Rubber	BR3b	Entomobryidae	Pseudosinella sp.1	0.028	18	-26.5478	-29.5816	3.03387	50.381	8.50461	-1.50491	6.72248	10.0095	eudaphic	Absent	Absent	Normal, 4 segments	Whip-shaped	Abdomen IV elongated	Scales smooth	PAO absent	Chewing	Present	Medium size
Rubber	BR4b	Entomobryidae	Pseudosinella sp.1	0.018	7	-26.5963	-30.062	3.46576	47.9713	7.56561	-0.186909	5.98404	7.75252	eudaphic	Absent	Absent	Normal, 4 segments	Whip-shaped	Abdomen IV elongated	Scales smooth	PAO absent	Chewing	Present	Medium size
Rubber	HR1b	Entomobryidae	Pseudosinella sp.1	0.04	39	-25.3125	-29.2332	3.92072	45.0502	5.19661	0.621091	9.20758	4.57552	eudaphic	Absent	Absent	Normal, 4 segments	Whip-shaped	Abdomen IV elongated	Scales smooth	PAO absent	Chewing	Present	Medium size
Rubber	HR3b	Entomobryidae	Pseudosinella sp.1	0.024	17	-26.136	-30.064	3.92804	54.4386	6.14761	1.53209	6.9888	4.61552	eudaphic	Absent	Absent	Normal, 4 segments	Whip-shaped	Abdomen IV elongated	Scales smooth	PAO absent	Chewing	Present	Medium size
Rubber	HR4b	Entomobryidae	Pseudosinella sp.1	0.008	3	-27.1711	-29.6384	2.46728	52.0356	4.67961	0.265758	3.18174	4.41385	eudaphic	Absent	Absent	Normal, 4 segments	Whip-shaped	Abdomen IV elongated	Scales smooth	PAO absent	Chewing	Present	Medium size
